# Supplementary material for: Clinical features, socioeconomic status, management, short and long-term outcomes of patients with acute myocardial infarction: Phase I results of PEACE MENA registry
Source: PLoS One. 2024 Jan 11;19(1):e0296056. doi: 10.1371/journal.pone.0296056 (PMC10783754; doi:10.1371/journal.pone.0296056)
Supplement: S3 Table — (XLSX) [file pone.0296056.s004.xlsx]

## Sheet: Report 1 - Detailed and-or s
			level	Saudi Arabia	Qatar	Algeria	Bahrain	Egypt	Iraq	Jordan	Kuwait	Lebanon	Oman	Morocco	Tunisia	UAE	Yemen	Sudan	Palestine
		Discharge
		Aspirin	Yes	49 (100)	113 (97.41)	92 (100)	71 (100)	151 (100)	50 (100)	52 (100)	50 (100)	51 (100)	161 (97.58)	27 (100)	115 (98.29)	55 (100)	92 (100)	5 (100)	198 (98.51)
		Clopidogrel	Yes	20 (40.82)	99 (85.34)	91 (98.91)	65 (91.55)	102 (67.55)	45 (90)	22 (42.31)	43 (86)	28 (54.9)	162 (98.18)	26 (96.3)	111 (94.87)	47 (85.45)	87 (94.57)	5 (100)	143 (71.14)
		Ticagrel	Yes	30 (61.22)	9 (7.76)	1 (1.09)	5 (7.04)	49 (32.45)	5 (10)	29 (55.77)	7 (14)	16 (31.37)	0 (0)	0 (0)	2 (1.71)	8 (14.55)	3 (3.26)	0 (0)	7 (3.48)
		Beta-Blockers	Yes	46 (93.88)	107 (92.24)	88 (95.65)	66 (92.96)	137 (90.73)	42 (84)	44 (84.62)	47 (94)	44 (86.27)	146 (88.48)	27 (100)	85 (72.65)	48 (87.27)	88 (95.65)	5 (100)	181 (90.05)
		ACE-I or ARB	Yes	44 (89.8)	57 (49.14)	92 (100)	53 (74.65)	113 (74.83)	41 (82)	23 (44.23)	39 (78)	22 (43.14)	106 (64.24)	27 (100)	79 (67.52)	40 (72.73)	89 (96.74)	5 (100)	126 (62.69)
		Statins	Yes	48 (97.96)	113 (97.41)	91 (98.91)	71 (100)	150 (99.34)	50 (100)	52 (100)	41 (82)	51 (100)	164 (99.39)	27 (100)	102 (87.18)	53 (96.36)	91 (98.91)	5 (100)	97 (48.26)
		Follow-up
		Aspirin	Yes	27 (100)	100 (99.01)	78 (100)	41 (97.62)	97 (100)	36 (100)	41 (97.62)	1 (100)	40 (88.89)	136 (91.89)	15 (100)	102 (98.08)	14 (100)	81 (98.78)	0 ()	167 (99.4)
		Colpidogrel	Yes	13 (48.15)	90 (89.11)	75 (98.68)	20 (47.62)	53 (55.79)	25 (80.65)	16 (40)	0 (0)	35 (77.78)	101 (68.71)	4 (26.67)	78 (84.78)	5 (33.33)	65 (79.27)	0 ()	119 (73.46)
		Ticagrelor	Yes	12 (46.15)	4 (4.26)	2 (2.7)	3 (7.14)	43 (46.74)	4 (13.33)	25 (64.1)	0 (0)	6 (14.29)	1 (0.68)	0 (0)	4 (6.06)	2 (14.29)	1 (1.22)	0 ()	17 (10.76)
		Beta-blocker	Yes	21 (77.78)	96 (95.05)	72 (94.74)	38 (90.48)	90 (92.78)	24 (80)	38 (92.68)	2 (100)	41 (91.11)	131 (88.51)	14 (93.33)	81 (79.41)	12 (85.71)	80 (97.56)	0 ()	144 (86.23)
		ACE-I or ARB	Yes	24 (88.89)	72 (72.73)	69 (90.79)	30 (71.43)	82 (86.32)	26 (83.87)	24 (64.86)	0 (0)	18 (41.86)	96 (64.86)	14 (93.33)	70 (67.96)	6 (42.86)	81 (98.78)	0 ()	86 (53.42)
		Statin	Yes	27 (100)	94 (93.07)	66 (86.84)	42 (100)	96 (98.97)	36 (100)	42 (100)	1 (100)	41 (91.11)	140 (95.24)	15 (100)	88 (85.44)	15 (100)	80 (97.56)	0 ()	72 (43.11)
		NSTEMI
		CABG	Yes	1 (4.55)	13 (41.94)	0 (0)	1 (6.25)	2 (3.51)	0 (0)	0 (0)	5 (26.32)	4 (12.9)	0 (0)	0 (0)	0 (0)	3 (21.43)	0 (0)	0 (0)	3 (4.55)
		Elective PCI	Yes	5 (83.33)	11 (40.74)	0 ()	8 (72.73)	13 (92.86)	1 (100)	3 (75)	1 (100)	3 (60)	19 (90.48)	4 (80)	8 (66.67)	5 (71.43)	6 (75)	0 ()	0 ()
		STEMI
		thrombolytic	Yes	9 (36)	0 (0)	31 (50)	25 (56.82)	10 (11.49)	16 (40)	10 (23.26)	2 (6.45)	0 (0)	16 (34.04)	5 (22.73)	23 (41.82)	20 (90.91)	43 (66.15)	2 (66.67)	52 (39.1)
		Primary PCI done	Yes	14 (56)	27 (100)	22 (35.48)	14 (31.82)	70 (80.46)	9 (22.5)	32 (74.42)	28 (90.32)	18 (78.26)	22 (46.81)	1 (4.55)	20 (36.36)	1 (4.55)	3 (4.62)	1 (33.33)	81 (60.9)
		No reperfusion therapy	Yes	2 (8)	0 (0)	8 (12.9)	5 (11.36)	7 (8.05)	15 (37.5)	1 (2.33)	1 (3.23)	5 (21.74)	9 (19.15)	16 (72.73)	12 (21.82)	1 (4.55)	19 (29.23)	0 (0)	0 (0)
		DOOR TO ECG < 10 Min	Yes	9 (36)	25 (92.59)	38 (61.29)	37 (84.09)	44 (50.57)	4 (10)	23 (53.49)	26 (83.87)	6 (26.09)	29 (61.7)	3 (13.64)	12 (21.82)	12 (54.55)	30 (46.15)	3 (100)	47 (35.34)
		Door to needle < 30 Min	Yes	0 (0)	0 ()	11 (42.31)	14 (66.67)	1 (14.29)	0 (0)	0 ()	0 ()	0 ()	2 (50)	1 (20)	5 (38.46)	10 (52.63)	4 (9.76)	1 (100)	8 (16.67)
		Door to balloon < 90 Min	Yes	9 (64.29)	25 (96.15)	12 (80)	12 (85.71)	63 (90)	7 (77.78)	19 (59.38)	20 (71.43)	9 (50)	11 (50)	1 (100)	1 (7.14)	1 (100)	0 (0)	0 (0)	0 ()
		FMC to PPCI < 120 Min	Yes	0 ()	23 (92)	1 (100)	4 (50)	1 (50)	1 (16.67)	0 (0)	5 (45.45)	1 (33.33)	3 (23.08)	0 ()	0 (0)	1 (100)	0 ()	0 ()	0 ()
